# Supplementary material for: KIF21B, Ubiquitinated by TRIM3, Exerts Oncogenic Role in T-Cell Acute Lymphoblastic Leukemia by Activating Wnt/β-Catenin Pathway
Source: Cancers (Basel). 2026 Apr 22;18(9):1327. doi: 10.3390/cancers18091327 (PMC13162888; doi:10.3390/cancers18091327)
Supplement: Supplementary file 1 [file cancers-18-01327-s001.zip]

Archive with 4 entries (4 files):
- Supplementary Information.pdf
- Table S1.pdf
- Table S2.xlsx
- Table S3.xlsx
