# Supplementary material for: KIF21B, Ubiquitinated by TRIM3, Exerts Oncogenic Role in T-Cell Acute Lymphoblastic Leukemia by Activating Wnt/β-Catenin Pathway
Source: Cancers (Basel). 2026 Apr 22;18(9):1327. doi: 10.3390/cancers18091327 (PMC13162888; doi:10.3390/cancers18091327)
Supplement: Supplementary file 1 [file cancers-18-01327-s001.zip › Table S2.xlsx]

## Sheet: Sheet1
Primer	Sequences
GAPDH	5' GAAGGTGAAGGTCGGAGTC 3'	5' GAAGATGGTGATGGGATTTC 3'
KIF21B	5' ACAGCGACTCCTCTTTGTCG 3'	5' TTGTGCGCATTGGGGATTTG 3'
shRNA / siRNA	Sequences
sh-KIF21B	CCCAGUCAUUCACCAUGAATT	UUCAUGGUGAAUGACUGGGTT
si-KIF21B-#1	CCAAGGACCACUACGUUAATT	UUAACGUAGUGGUCCUUGGTT
si-KIF21B-#2	GCAGGUCCAACAUCAAGAUTT	AUCUUGAUGUUGGACCUGCTT
