# Supplementary material for: KIF21B, Ubiquitinated by TRIM3, Exerts Oncogenic Role in T-Cell Acute Lymphoblastic Leukemia by Activating Wnt/β-Catenin Pathway
Source: Cancers (Basel). 2026 Apr 22;18(9):1327. doi: 10.3390/cancers18091327 (PMC13162888; doi:10.3390/cancers18091327)
Supplement: Supplementary file 1 [file cancers-18-01327-s001.zip › Table S3.xlsx]

## Sheet: Liver
Ki-67
Sample ID	Group	0	%1+	%2+	%3+	H-score
#01	sh-NC	25	45	25	5	95
#02	sh-NC	30	40	25	5	90
#03	sh-NC	20	45	30	5	105
#04	sh-NC	35	40	20	5	80
#05	sh-NC	25	50	20	5	90
#06	sh-KIF21B	60	30	10	0	40
#07	sh-KIF21B	55	35	10	0	45
#08	sh-KIF21B	65	25	10	0	35
#09	sh-KIF21B	70	20	10	0	30
#10	sh-KIF21B	50	40	10	0	50
#11	Vector	45	40	15	0	55
#12	Vector	40	45	15	0	60
#13	Vector	50	35	15	0	50
#14	Vector	35	50	15	0	65
#15	Vector	45	40	15	0	55
#16	KIF21B	10	30	40	20	170
#17	KIF21B	15	25	40	20	165
#18	KIF21B	5	30	45	20	180
#19	KIF21B	10	35	35	20	165
#20	KIF21B	15	25	35	25	170
Cleaved Casepase 3
Sample ID	Group	0	%1+	%2+	%3+	H-score
#01	sh-NC	65	25	10	0	45
#02	sh-NC	60	30	10	0	50
#03	sh-NC	70	20	10	0	40
#04	sh-NC	55	35	10	0	55
#05	sh-NC	60	30	10	0	50
#06	sh-KIF21B	20	40	30	10	130
#07	sh-KIF21B	25	35	30	10	125
#08	sh-KIF21B	15	40	35	10	140
#09	sh-KIF21B	30	35	25	10	115
#10	sh-KIF21B	20	35	35	10	135
#11	Vector	60	30	10	0	50
#12	Vector	55	35	10	0	55
#13	Vector	65	25	10	0	45
#14	Vector	70	20	10	0	40
#15	Vector	60	30	10	0	50
#16	KIF21B	95	5	0	0	5
#17	KIF21B	90	10	0	0	10
#18	KIF21B	92	8	0	0	8
#19	KIF21B	94	6	0	0	6
#20	KIF21B	91	9	0	0	9
p62
Sample ID	Group	0	%1+	%2+	%3+	H-score
#01	sh-NC	60	30	10	0	50
#02	sh-NC	65	25	10	0	45
#03	sh-NC	55	35	10	0	55
#04	sh-NC	70	20	10	0	40
#05	sh-NC	60	30	10	0	50
#06	sh-KIF21B	15	35	40	10	145
#07	sh-KIF21B	20	30	40	10	140
#08	sh-KIF21B	10	35	45	10	155
#09	sh-KIF21B	25	30	35	10	130
#10	sh-KIF21B	15	35	35	15	150
#11	Vector	70	20	10	0	40
#12	Vector	65	25	10	0	45
#13	Vector	75	15	10	0	35
#14	Vector	80	15	5	0	25
#15	Vector	70	20	10	0	40
#16	KIF21B	85	10	5	0	20
#17	KIF21B	80	15	5	0	25
#18	KIF21B	90	8	2	0	12
#19	KIF21B	88	10	2	0	14
#20	KIF21B	82	15	3	0	21

## Sheet: Spleen
Ki-67
Sample ID	Group	0	%1+	%2+	%3+	H-score
#01	sh-NC	40	40	20	0	80
#02	sh-NC	45	35	20	0	75
#03	sh-NC	35	45	20	0	85
#04	sh-NC	50	30	20	0	70
#05	sh-NC	40	40	20	0	80
#06	sh-KIF21B	60	25	15	0	55
#07	sh-KIF21B	55	30	15	0	60
#08	sh-KIF21B	65	20	15	0	50
#09	sh-KIF21B	70	20	10	0	40
#10	sh-KIF21B	60	25	15	0	55
#11	Vector	35	45	20	0	85
#12	Vector	40	40	20	0	80
#13	Vector	30	50	20	0	90
#14	Vector	45	35	20	0	75
#15	Vector	35	45	20	0	85
#16	KIF21B	20	40	30	10	130
#17	KIF21B	25	35	30	10	125
#18	KIF21B	15	40	35	10	140
#19	KIF21B	20	40	30	10	130
#20	KIF21B	25	35	30	10	125
Cleaved Casepase 3
Sample ID	Group	0	%1+	%2+	%3+	H-score
#01	sh-NC	60	30	10	0	50
#02	sh-NC	65	25	10	0	45
#03	sh-NC	55	35	10	0	55
#04	sh-NC	70	20	10	0	40
#05	sh-NC	60	30	10	0	50
#06	sh-KIF21B	20	35	35	10	135
#07	sh-KIF21B	25	35	30	10	125
#08	sh-KIF21B	15	35	40	10	145
#09	sh-KIF21B	20	40	30	10	130
#10	sh-KIF21B	25	30	35	10	130
#11	Vector	60	30	10	0	50
#12	Vector	65	25	10	0	45
#13	Vector	55	35	10	0	55
#14	Vector	70	20	10	0	40
#15	Vector	60	30	10	0	50
#16	KIF21B	98	2	0	0	2
#17	KIF21B	97	3	0	0	3
#18	KIF21B	99	1	0	0	1
#19	KIF21B	96	4	0	0	4
#20	KIF21B	97	3	0	0	3
p62
Sample ID	Group	0	%1+	%2+	%3+	H-score
#01	sh-NC	35	45	20	0	85
#02	sh-NC	40	40	20	0	80
#03	sh-NC	30	50	20	0	90
#04	sh-NC	45	35	20	0	75
#05	sh-NC	35	45	20	0	85
#06	sh-KIF21B	20	35	35	10	135
#07	sh-KIF21B	25	35	30	10	125
#08	sh-KIF21B	15	35	40	10	145
#09	sh-KIF21B	20	40	30	10	130
#10	sh-KIF21B	25	35	30	10	125
#11	Vector	35	45	20	0	85
#12	Vector	40	40	20	0	80
#13	Vector	30	50	20	0	90
#14	Vector	45	35	20	0	75
#15	Vector	35	45	20	0	85
#16	KIF21B	60	30	10	0	50
#17	KIF21B	65	25	10	0	45
#18	KIF21B	70	20	10	0	40
#19	KIF21B	55	35	10	0	55
#20	KIF21B	60	30	10	0	50
